# Supplementary material for: Large genomic, functional, and phenotypical diversity of Janthinobacterium associated with Atlantic salmon fry
Source: FEMS Microbes. 2025 Oct 29;6:xtaf015. doi: 10.1093/femsmc/xtaf015 (PMC12618000; doi:10.1093/femsmc/xtaf015)
Supplement: xtaf015_Supplemental_Files [file xtaf015_supplemental_files.zip]

Archive with 4 entries (4 files):
- FEMSMC-2025-006.R2 one sentence summary.docx
- FEMSMC-2025-006.R2 supplementary data - reviews and author response.docx
- Supplementary tables.xlsx
- Supplementary_figures.docx
