# Supplementary material for: Large genomic, functional, and phenotypical diversity of Janthinobacterium associated with Atlantic salmon fry
Source: FEMS Microbes. 2025 Oct 29;6:xtaf015. doi: 10.1093/femsmc/xtaf015 (PMC12618000; doi:10.1093/femsmc/xtaf015)
Supplement: xtaf015_Supplemental_Files [file xtaf015_supplemental_files.zip › Supplementary tables.xlsx]

## Sheet: Table S1
Table S1: Recipes for growth media used in this study.
LB
Yeast extract	5 g/l
Tryptone	10 g/l
NaCl	5 g/l
TSB
Tryptic Soy Broth	30 g/l
EPS - Medium
Glucose	30 g/l
Casein Pepton	5 g/l
MgSO4*7H2O	1,33 g/l
KH2PO4 (83.5 g/l)	20 ml/l
CaCl2*2H2O (50g/l)	1,0 ml/l
Vitamin solution	1 ml/l
Trace element solution	1ml/l
Glucose yeast agar medium (GYA)
Glucose	10 g/l
Yeast extract	2,5 g/l
Agar	15 g/l
Mucin agar
M9 broth	10.5 g/l
Mucin	4 g/l
Agar	15 g/l
MgSO4	2mM
Chitin agar
M9 broth	10.5 g/l
Chitin	0.4%
Agar	15 g/l
MgSO4	2mM
Vitamin solution
D-Biotin	0,02 g/l
Choline chloride	0,3 g/l
Folate	0,1 g/l
Myo-Inositol	3,5 g/l
Niacinamide	0,1 g/l
p-aminobenzoic acid	0,1 g/l
D- Pantothenic acid *0,5 Ca	0,025 g/l
Pyridoxal *HCl	0,1 g/l
Riboflavin	0,02 g/l
Thiamine *HCl	0,1 g/l
Vitamin B12	0,0005 g/l
KCl	0,2 g/l
KH2PO4	0,2 g/l
NaCl	8 g/l
Na2HPO4	1,15 g/l
Trace element solution
MnCl2*4H20	1,8 g/l
FeSO4*7 H2O	2,5 g/l
Borsyre	258 mg/l
CuSo4*7H2O	31 mg/l
ZnCl2	21 mg/l
CoCl2*6H2O	75 mg/l
MgMoO4	23 mg/l
Natrium tartrate *2H2O	2,1 g/l

## Sheet: Table S2
Table S2: Overview of bacterial strains used in this study and their accession numbers. They were accessed from the NCBI database or originates from this study.
Organism Scientific Name	Organism Qualifier	Taxonomy id	Assembly Name	Assembly Accession	Source	Annotation	Level	Contig N50	Size	Submission Date	Gene Count	BioProject	BioSample
Oxalobacter formigenes	strain: OxB	847	ASM2715848v1	GCA_027158485.1	GenBank	NCBI Prokaryotic Genome Annotation Pipeline (PGAP)	Contig	148325	2407303	2022-12-20	2246	PRJNA841018	SAMN28572146
Janthinobacterium lividum	strain: RIT308	29581	Willow Endophyte RIT308	GCA_000632025.1	GenBank	Annotation submitted by Monash University Malaysia	Contig	295049	6212741	2014-04-14	5525	PRJNA239288	SAMN02676626
Janthinobacterium lividum	strain: MTR	29581	JanthLiv	GCA_000783415.1	GenBank	NCBI Prokaryotic Genome Annotation Pipeline	Contig	154343	6535606	2014-11-14	5876	PRJNA263254	SAMN03098031
Janthinobacterium lividum	strain: H-24	29581	ASM175863v1	GCA_001758635.1	GenBank	Annotation submitted by Goettingen Genomics Laboratory	Contig	122080	6709653	2016-10-11	5871	PRJNA309034	SAMN04320695
Janthinobacterium lividum	strain: MEG1	29581	ASM185491v1	GCA_001854915.1	GenBank	NCBI Prokaryotic Genome Annotation Pipeline	Scaffold	1112746	6598564	2016-10-26	5851	PRJNA284195	SAMN03701689
Janthinobacterium lividum	strain: UCD_MED1	29581	ASM615215v1	GCA_006152155.1	GenBank	NCBI Prokaryotic Genome Annotation Pipeline (PGAP)	Contig	451255	6382737	2019-06-09	5686	PRJNA546016	SAMN11949034
Janthinobacterium lividum	strain: SLB01	29581	ASM875701v1	GCA_008757015.1	GenBank	NCBI Prokaryotic Genome Annotation Pipeline (PGAP)	Scaffold	485205	6467981	2019-09-30	5591	PRJNA565495	SAMN12748851
Janthinobacterium lividum	strain: HSC-65S10	29581	ASM1160127v1	GCA_011601275.1	GenBank	NCBI Prokaryotic Genome Annotation Pipeline (PGAP)	Contig	267577	6370320	2020-03-20	5803	PRJNA603836	SAMN13942214
Janthinobacterium lividum	strain: EIF1	29581	ASM1337204v1	GCA_013372045.1	GenBank	NCBI Prokaryotic Genome Annotation Pipeline (PGAP)	Complete Genome	6373589	6373589	2020-06-24	5673	PRJNA605963	SAMN14082727
Janthinobacterium lividum	strain: EIF2	29581	ASM1337206v1	GCA_013372065.1	GenBank	NCBI Prokaryotic Genome Annotation Pipeline (PGAP)	Complete Genome	6399352	6756191	2020-06-24	6058	PRJNA610480	SAMN14299307
Janthinobacterium lividum	strain: PLB02	29581	ASM1735664v1	GCA_017356645.1	GenBank	NCBI Prokaryotic Genome Annotation Pipeline (PGAP)	Chromosome	538589	6417505	2021-03-16	5632	PRJNA698066	SAMN17704790
Janthinobacterium lividum	strain: ID1246	29581	ASM1813867v1	GCA_018138675.1	GenBank	NCBI Prokaryotic Genome Annotation Pipeline (PGAP)	Scaffold	733031	6351292	2021-04-24	5708	PRJNA720898	SAMN18681507
Janthinobacterium lividum	strain: HSC-3S05	29581	ASM2020815v1	GCA_020208155.1	GenBank	NCBI Prokaryotic Genome Annotation Pipeline (PGAP)	Contig	1041639	6235214	2021-10-01	5727	PRJNA603836	SAMN20206183
Janthinobacterium lividum	strain: ATCC 12473	29581	ASM2085817v1	GCA_020858175.1	GenBank	NCBI Prokaryotic Genome Annotation Pipeline (PGAP)	Scaffold	426162	6691629	2021-11-12	5949	PRJNA665321	SAMN16250131
Janthinobacterium lividum	strain: NFR18	29581	IMG-taxon 2600255292 annotated assembly	GCA_900119665.1	GenBank	Annotation submitted by DOE - JOINT GENOME INSTITUTE	Scaffold	497857	6300551	2016-11-18	5617	PRJEB17892	SAMN03097694
Janthinobacterium lividum	strain: NCTC9796	29581	53618_C01	GCA_900451145.1	GenBank	Annotation submitted by SC	Contig	6320096	6760367	2018-08-01	5892	PRJEB6403	SAMEA101155918
Janthinobacterium lividum	strain: NCTC8661	29581	52592_D01	GCA_900451225.1	GenBank	Annotation submitted by SC	Contig	2509820	6316898	2018-08-01	5777	PRJEB6403	SAMEA26398168
Janthinobacterium lividum	strain: AMJK	29581	ASM3090882v1	GCA_030908825.1	GenBank	NCBI Prokaryotic Genome Annotation Pipeline (PGAP)	Contig	809585	6380747	2023-08-27	5745	PRJNA1007897	SAMN37105297
Janthinobacterium lividum	strain: AMRM	29581	ASM3090908v1	GCA_030909085.1	GenBank	NCBI Prokaryotic Genome Annotation Pipeline (PGAP)	Contig	809585	6380870	2023-08-27	5747	PRJNA1007934	SAMN37105969
Janthinobacterium lividum	strain: AMJM	29581	ASM3090912v1	GCA_030909125.1	GenBank	NCBI Prokaryotic Genome Annotation Pipeline (PGAP)	Contig	809585	6381259	2023-08-27	5746	PRJNA1007939	SAMN37106593
Janthinobacterium lividum	strain: HAMBI_1919	29581	ASM3442462v1	GCA_034424625.1	GenBank	NCBI Prokaryotic Genome Annotation Pipeline (PGAP)	Complete Genome	6322531	6762807	2023-12-17	6014	PRJNA1047486	SAMN38562708
Janthinobacterium agaricidamnosum	strain: BHSEK	55508	ASM366770v1	GCA_003667705.1	GenBank	NCBI Prokaryotic Genome Annotation Pipeline	Complete Genome	6357735	6357735	2018-10-21	5738	PRJNA495607	SAMN10228371
uncultured Janthinobacterium sp.	isolate: ERR9969147_bin.9_MetaWRAP_v1.3_MAG	242828	ERR9969147_bin.9_MetaWRAP_v1.3_MAG	GCA_963530105.1	GenBank		Contig	12288	5895119	2023-10-01		PRJEB65351	SAMEA114445210
uncultured Janthinobacterium sp.	isolate: ERR9969152_bin.6_MetaWRAP_v1.3_MAG	242828	ERR9969152_bin.6_MetaWRAP_v1.3_MAG	GCA_963530255.1	GenBank		Contig	212680	5986136	2023-10-01		PRJEB65351	SAMEA114445230
Janthinobacterium svalbardensis	strain: PAMC 27463	368607	ASM232714v1	GCA_002327145.1	GenBank	NCBI Prokaryotic Genome Annotation Pipeline	Complete Genome	6274078	6274078	2017-09-21	5585	PRJNA407061	SAMN07638148
Janthinobacterium svalbardensis	strain: W20_MBD1_FR17	368607	ASM3668862v1	GCA_036688625.1	GenBank		Contig	279897	5978318	2024-02-17		PRJNA929474	SAMN32961149
Janthinobacterium sp. CG3	strain: CG3	1075768	ASM34461v1	GCA_000344615.1	GenBank		Scaffold	775935	6265216	2013-03-06		PRJNA82851	SAMN02261310
Janthinobacterium agaricidamnosum NBRC 102515 = DSM 9628	strain: DSM 9628	1349767	JAG1	GCA_000723165.1	GenBank	Annotation submitted by HKI	Complete Genome	5949001	5949001	2014-01-06	5573	PRJEB4003	SAMEA3139017
Janthinobacterium agaricidamnosum NBRC 102515 = DSM 9628	strain: NBRC 102515	1349767	ASM157118v1	GCA_001571185.1	GenBank		Contig	67224	5883918	2016-02-18		PRJDB1351	SAMD00046731
Janthinobacterium sp. UMAB-56	isolate: UMAB-56	1365361	UMAB-56	GCA_900095265.1	GenBank		Scaffold	82157	6105473	2021-07-19		PRJEB15092	SAMEA4375286
Janthinobacterium sp. UMAB-60	isolate: UMAB-60	1365365	UMAB-60	GCA_900095235.1	GenBank		Scaffold	73530	6011301	2021-07-19		PRJEB15092	SAMEA4375287
Janthinobacterium sp. RA13	strain: RA13	1502762	ASM74532v1	GCA_000745325.1	GenBank		Contig	6421258	6421258	2014-08-28		PRJNA248506	SAMN02800690
Janthinobacterium sp. AD80	strain: AD80	1528773	ASM287845v1	GCA_002878455.1	GenBank	Annotation submitted by NIOO-KNAW	Contig	36627	6355622	2018-01-12	5814	PRJNA387100	SAMN07139030
Janthinobacterium sp. HH100	strain: HH100	1537272	ASM175868v1	GCA_001758685.1	GenBank	Annotation submitted by Goettingen Genomics Laboratory	Contig	93847	6697732	2016-10-11	5961	PRJNA309036	SAMN04320686
Janthinobacterium sp. HH102	strain: HH102	1537274	ASM175862v2	GCA_001758625.2	GenBank	Annotation submitted by Georg-August-University Goettingen, Genomic and Applied Microbiology, Goettingen Genomics Laboratory	Complete Genome	6312655	6675654	2020-10-29	5973	PRJNA309037	SAMN04320687
Janthinobacterium sp. HH103	strain: HH103	1537275	ASM175870v1	GCA_001758705.1	GenBank	Annotation submitted by Goettingen Genomics Laboratory	Contig	99729	6584659	2016-10-11	5858	PRJNA309038	SAMN04320688
Janthinobacterium sp. HH104	strain: HH104	1537276	ASM175871v1	GCA_001758715.1	GenBank	Annotation submitted by Goettingen Genomics Laboratory	Contig	227357	6386530	2016-10-11	5682	PRJNA309039	SAMN04320689
Janthinobacterium sp. HH106	strain: HH106	1537278	ASM175872v1	GCA_001758725.1	GenBank	Annotation submitted by Goettingen Genomics Laboratory	Contig	186581	6309957	2016-10-11	5621	PRJNA309040	SAMN04320690
Janthinobacterium sp. HH107	strain: HH107	1537279	ASM175876v1	GCA_001758765.1	GenBank	Annotation submitted by Goettingen Genomics Laboratory	Contig	107840	6155876	2016-10-11	5484	PRJNA309041	SAMN04320691
Janthinobacterium sp. BJB301	strain: BJB301	1560195	ASM273568v1	GCA_002735685.1	GenBank	NCBI Prokaryotic Genome Annotation Pipeline	Contig	1349355	6386165	2017-10-28	5682	PRJNA251750	SAMN03098204
Janthinobacterium sp. 344	strain: 344	1566280	IMG-taxon 2602042072 annotated assembly	GCA_900112025.1	GenBank	Annotation submitted by DOE - JOINT GENOME INSTITUTE	Scaffold	434990	6444861	2016-11-05	5613	PRJEB17092	SAMN03159300
Janthinobacterium sp. 551a	strain: 551a	1566281	IMG-taxon 2600255393 annotated assembly	GCA_900103675.1	GenBank	Annotation submitted by DOE - JOINT GENOME INSTITUTE	Scaffold	509362	6459176	2016-10-21	5626	PRJEB16217	SAMN03159349
Janthinobacterium sp. BJB304	strain: BJB304	1572871	ASM273576v1	GCA_002735765.1	GenBank	NCBI Prokaryotic Genome Annotation Pipeline	Contig	218724	6466089	2017-10-28	5779	PRJNA251750	SAMN02839583
Janthinobacterium sp. 1_2014MBL_MicDiv	strain: 1_2014MBL_MicDiv	1644131	ASM186567v1	GCA_001865675.1	GenBank	NCBI Prokaryotic Genome Annotation Pipeline	Complete Genome	6453540	6453540	2016-11-03	5597	PRJNA281768	SAMN03496288
Janthinobacterium sp. KBS0711	strain: KBS0711	1649647	ASM98808v1	GCA_000988085.1	GenBank	Annotation submitted by Indiana University	Scaffold	93978	6072573	2015-05-05	5456	PRJNA277721	SAMN03394979
Janthinobacterium sp. KBS0711	strain: KBS0711	1649647	ASM593795v2	GCA_005937955.2	GenBank	NCBI Prokaryotic Genome Annotation Pipeline (PGAP)	Contig	6114836	6126717	2019-07-24	5480	PRJNA539822	SAMN11620947
Janthinobacterium psychrotolerans	strain: S3-2	1747903	ASM167788v1	GCA_001677885.1	GenBank	Annotation submitted by Aarhus University	Contig	261276	5844062	2016-07-01	5292	PRJNA300713	SAMN04229034
Janthinobacterium sp. Ant5-2-1	strain: Ant5-2-1 (purple)	1755239	ASM144581v1	GCA_001445815.1	GenBank		Contig	92795	6196351	2015-11-18		PRJNA293097	SAMN04231541
Janthinobacterium sp. MP5059B	strain: MP5059B	1766683	ASM175864v1	GCA_001758645.1	GenBank	Annotation submitted by Goettingen Genomics Laboratory	Contig	377422	6463340	2016-10-11	5791	PRJNA309035	SAMN04320692
Janthinobacterium sp. OK676	strain: OK676	1855295	IMG-taxon 2609459643 annotated assembly	GCA_900103595.1	GenBank	Annotation submitted by DOE - JOINT GENOME INSTITUTE	Scaffold	354127	6271734	2016-10-21	5590	PRJEB16181	SAMN05216517
Janthinobacterium sp.	isolate: WB4_6_113	1871054	ASM992399v1	GCA_009923995.1	GenBank	NCBI Prokaryotic Genome Annotation Pipeline	Contig	77270	6177705	2020-01-23	5582	PRJNA495371	SAMN10222883
Janthinobacterium sp.	isolate: 337R_metabat_33_sub	1871054	ASM2535659v1	GCA_025356595.1	GenBank		Contig	21296	5671244	2022-09-21		PRJNA781406	SAMN30205598
Janthinobacterium sp.	isolate: LacPavin_0419_WC53_MAG_63_10	1871054	ASM2640023v1	GCA_026400235.1	GenBank	NCBI Prokaryotic Genome Annotation Pipeline (PGAP)	Scaffold	42651	6344338	2022-11-24	5991	PRJNA852163	SAMN30026372
Janthinobacterium sp.	isolate: D8_MAG_00051	1871054	ASM2748967v1	GCA_027489675.1	GenBank		Contig	102856	5928705	2022-12-28		PRJNA767443	SAMN21899496
Janthinobacterium sp.	isolate: SHSU.bins.79	1871054	ASM3015308v1	GCA_030153085.1	GenBank		Contig	24442	5707874	2023-06-02		PRJNA973116	SAMN35122949
Janthinobacterium sp.	isolate: CTOTU48093	1871054	ASM3199548v1	GCA_031995485.1	GenBank		Scaffold	74673	5956144	2023-09-26		PRJNA850115	SAMN29160793
Janthinobacterium sp.	isolate: SMAG_U2305	1871054	ASM3576018v1	GCA_035760185.1	GenBank	NCBI Prokaryotic Genome Annotation Pipeline (PGAP)	Contig	56566	5631691	2024-01-17	5178	PRJNA983538	SAMN37960769
Janthinobacterium sp. YR213	strain: YR213	1881027	IMG-taxon 2690315660 annotated assembly	GCA_900099875.1	GenBank	Annotation submitted by DOE - JOINT GENOME INSTITUTE	Scaffold	836114	6421535	2016-10-21	5756	PRJEB15922	SAMN05428968
Janthinobacterium sp. TND4EL3	strain: TND4EL3	1907311	IMG-taxon 2708742400 annotated assembly	GCA_900156175.1	GenBank	Annotation submitted by DOE - JOINT GENOME INSTITUTE	Scaffold	277126	6516874	2017-01-15	5916	PRJEB18853	SAMN05880566
Janthinobacterium sp. LM6	strain: LM6	1938606	ASM200288v1	GCA_002002885.1	GenBank	NCBI Prokaryotic Genome Annotation Pipeline	Complete Genome	6288464	6288464	2017-02-17	5525	PRJNA363094	SAMN06261476
Janthinobacterium sp. GW460W	strain: GW460W	1981502	ASM212757v1	GCA_002127575.1	GenBank		Scaffold	105003	6268507	2017-05-11		PRJNA383021	SAMN06758630
Janthinobacterium sp. GW460W	strain: GW460W	1981502	ASM2085814v1	GCA_020858145.1	GenBank	NCBI Prokaryotic Genome Annotation Pipeline (PGAP)	Scaffold	315369	6247191	2021-11-12	5628	PRJNA665321	SAMN16250136
Janthinobacterium sp. GW460P	strain: GW460P	1981503	ASM212762v1	GCA_002127625.1	GenBank		Scaffold	92224	6265111	2017-05-11		PRJNA383021	SAMN06758629
Janthinobacterium sp. GW460P	strain: GW460P	1981503	ASM2085809v1	GCA_020858095.1	GenBank	NCBI Prokaryotic Genome Annotation Pipeline (PGAP)	Scaffold	315369	6246042	2021-11-12	5627	PRJNA665321	SAMN16250134
Janthinobacterium sp. GW458P	strain: GW458P	1981504	ASM212758v1	GCA_002127585.1	GenBank		Scaffold	84962	6284785	2017-05-11		PRJNA383021	SAMN06758628
Janthinobacterium sp. GW458P	strain: GW458P	1981504	ASM1489260v1	GCA_014892605.1	GenBank	NCBI Prokaryotic Genome Annotation Pipeline (PGAP)	Scaffold	432737	6292099	2020-10-13	5675	PRJNA665321	SAMN16250133
Janthinobacterium sp. GW456W	strain: GW456W	1981505	ASM212761v1	GCA_002127615.1	GenBank		Scaffold	80580	6258252	2017-05-11		PRJNA383021	SAMN06758627
Janthinobacterium sp. GW456P	strain: GW456P	1981506	ASM212765v1	GCA_002127655.1	GenBank		Scaffold	128725	6269203	2017-05-11		PRJNA383021	SAMN06758626
Janthinobacterium sp. PC23-8	strain: PC23-8	2012679	ASM225050v1	GCA_002250505.1	GenBank	NCBI Prokaryotic Genome Annotation Pipeline	Scaffold	326467	6386497	2017-08-14	5596	PRJNA390432	SAMN07234397
Janthinobacterium sp. 67	strain: 67	2035207	ASM279789v1	GCA_002797895.1	GenBank	Annotation submitted by DOE Joint Genome Institute	Contig	6189404	6446548	2017-11-28	5863	PRJNA402412	SAMN07626142
Janthinobacterium sp. 64	strain: 64	2035208	ASM281332v1	GCA_002813325.1	GenBank	Annotation submitted by DOE Joint Genome Institute	Contig	6009385	6301870	2017-12-06	5554	PRJNA402413	SAMN07626149
Janthinobacterium sp. 61	strain: 61	2035209	ASM284633v1	GCA_002846335.1	GenBank	Annotation submitted by DOE Joint Genome Institute	Contig	6003843	6003843	2017-12-21	5489	PRJNA402414	SAMN07626143
Janthinobacterium sp. 35	strain: 35	2035210	ASM275457v1	GCA_002754575.1	GenBank	Annotation submitted by DOE Joint Genome Institute	Contig	6139364	6265899	2017-11-03	5591	PRJNA402415	SAMN07626148
Janthinobacterium sp. 13	strain: 13	2035211	ASM274969v1	GCA_002749695.1	GenBank	Annotation submitted by DOE Joint Genome Institute	Contig	6331742	6331742	2017-11-03	5599	PRJNA402416	SAMN07626144
Janthinobacterium sp. BJB446	strain: BJB446	2048009	ASM273565v1	GCA_002735655.1	GenBank	NCBI Prokaryotic Genome Annotation Pipeline	Contig	3551307	6403346	2017-10-28	5696	PRJNA251750	SAMN05294056
Janthinobacterium sp. BJB426	strain: BJB426	2048010	ASM273570v1	GCA_002735705.1	GenBank	NCBI Prokaryotic Genome Annotation Pipeline	Contig	286558	6413115	2017-10-28	5717	PRJNA251750	SAMN05382485
Janthinobacterium sp. ROICE36	strain: ROICE36	2048670	ASM286996v1	GCA_002869965.1	GenBank	NCBI Prokaryotic Genome Annotation Pipeline	Scaffold	65568	5977780	2018-01-09	5484	PRJNA415570	SAMN07829410
Janthinobacterium sp. 75	strain: 75	2135628	ASM436549v1	GCA_004365495.1	GenBank	Annotation submitted by DOE Joint Genome Institute	Contig	5337761	5906912	2019-03-22	5387	PRJNA442009	SAMN08777887
Janthinobacterium sp. 78	strain: 78	2135631	ASM309677v1	GCA_003096775.1	GenBank	Annotation submitted by DOE Joint Genome Institute	Contig	6168922	6168922	2018-05-07	5452	PRJNA442012	SAMN08777889
Janthinobacterium tructae	strain: SNU WT3	2590869	ASM651725v1	GCA_006517255.1	GenBank	NCBI Prokaryotic Genome Annotation Pipeline (PGAP)	Complete Genome	6314370	6314370	2019-06-30	5581	PRJNA549366	SAMN12084176
Janthinobacterium tructae	strain: AL01	2590869	ASM2996080v1	GCA_029960805.1	GenBank	NCBI Prokaryotic Genome Annotation Pipeline (PGAP)	Scaffold	243021	6055805	2023-05-09	5424	PRJNA956816	SAMN34230088
Janthinobacterium violaceinigrum	strain: FT13W	2654252	ASM920855v1	GCA_009208555.1	GenBank	NCBI Prokaryotic Genome Annotation Pipeline (PGAP)	Scaffold	136055	6452641	2019-10-21	5808	PRJNA575502	SAMN13015368
Janthinobacterium sp. FT14W	strain: FT14W	2654253	ASM920875v1	GCA_009208755.1	GenBank	NCBI Prokaryotic Genome Annotation Pipeline (PGAP)	Contig	116257	6380781	2019-10-21	5722	PRJNA575502	SAMN13015369
Janthinobacterium aquaticum FT58W	strain: FT58W	2654254	ASM920856v1	GCA_009208565.1	GenBank	NCBI Prokaryotic Genome Annotation Pipeline (PGAP)	Contig	283907	5729220	2019-10-21	5140	PRJNA575502	SAMN13015370
Janthinobacterium rivuli FT68W	strain: FT68W	2654255	ASM920873v1	GCA_009208735.1	GenBank	NCBI Prokaryotic Genome Annotation Pipeline (PGAP)	Contig	278928	6373835	2019-10-21	5839	PRJNA575502	SAMN13015371
Janthinobacterium sp. S3M3	strain: S3M3	2723078	ASM1420064v1	GCA_014200645.1	GenBank	Annotation submitted by DOE Joint Genome Institute	Scaffold	193144	6098985	2020-08-14	5590	PRJNA617083	SAMN14515438
Janthinobacterium sp. S3T4	strain: S3T4	2723079	ASM1420067v1	GCA_014200675.1	GenBank	Annotation submitted by DOE Joint Genome Institute	Scaffold	193144	6100022	2020-08-14	5587	PRJNA617084	SAMN14515321
Janthinobacterium sp. K2C7	strain: K2C7	2723080	ASM1420068v1	GCA_014200685.1	GenBank	Annotation submitted by DOE Joint Genome Institute	Contig	1389174	5899642	2020-08-14	5369	PRJNA617085	SAMN14515841
Janthinobacterium sp. K2Li3	strain: K2Li3	2723081	ASM1420069v1	GCA_014200695.1	GenBank	Annotation submitted by DOE Joint Genome Institute	Scaffold	424156	5899604	2020-08-14	5365	PRJNA617086	SAMN14514929
Janthinobacterium sp. K2E3	strain: K2E3	2723082	ASM1420072v1	GCA_014200725.1	GenBank	Annotation submitted by DOE Joint Genome Institute	Contig	1389175	5901025	2020-08-14	5372	PRJNA617087	SAMN14515839
Janthinobacterium sp. BJB401	strain: BJB401	2745934	ASM1337274v1	GCA_013372745.1	GenBank	NCBI Prokaryotic Genome Annotation Pipeline (PGAP)	Contig	105695	6314975	2020-06-24	5695	PRJNA639103	SAMN15223310
Janthinobacterium rivuli	strain: DEMB2	2751478	ASM2969004v1	GCA_029690045.1	GenBank	NCBI Prokaryotic Genome Annotation Pipeline (PGAP)	Complete Genome	6325785	6325785	2023-04-12	5736	PRJNA952346	SAMN34073736
Janthinobacterium sp. CG_23.4	strain: CG_23.4	2760707	ASM2989230v1	GCA_029892305.1	GenBank	Annotation submitted by DOE Joint Genome Institute	Contig	4988477	5012930	2023-04-28	4562	PRJNA651890	SAMN15738717
Janthinobacterium sp. FW305-129	strain: FW305-129	2775054	ASM2085811v1	GCA_020858115.1	GenBank	NCBI Prokaryotic Genome Annotation Pipeline (PGAP)	Scaffold	441501	6230055	2021-11-12	5538	PRJNA665321	SAMN16250132
Janthinobacterium sp. FW305-128	strain: FW305-128	2775055	ASM2085813v1	GCA_020858135.1	GenBank	NCBI Prokaryotic Genome Annotation Pipeline (PGAP)	Scaffold	360384	6255801	2021-11-12	5642	PRJNA665321	SAMN16250135
Janthinobacterium sp. EB271-G4-7A	strain: EB271-G4-7A	2775056	ASM2085807v1	GCA_020858075.1	GenBank	NCBI Prokaryotic Genome Annotation Pipeline (PGAP)	Scaffold	1290277	6426187	2021-11-12	5779	PRJNA665321	SAMN16250137
Janthinobacterium sp. EB271-G4-3-1	strain: EB271-G4-3-1	2775057	ASM2085799v1	GCA_020857995.1	GenBank	NCBI Prokaryotic Genome Annotation Pipeline (PGAP)	Scaffold	200993	6141279	2021-11-12	5562	PRJNA665321	SAMN16250138
Janthinobacterium sp. EB271-G4-3-2	strain: EB271-G4-3-2	2775058	ASM2085803v1	GCA_020858035.1	GenBank	NCBI Prokaryotic Genome Annotation Pipeline (PGAP)	Scaffold	294933	6147693	2021-11-12	5551	PRJNA665321	SAMN16250139
Janthinobacterium sp. JC611	strain: JC611	2816201	ASM1868259v1	GCA_018682595.1	GenBank		Contig	357808	6185616	2021-06-02		PRJNA706120	SAMN18118494
Janthinobacterium sp. NKUCC08_JDC	strain: NKUCC08_JDC	2842122	NKU_CC08_1.0	GCA_019345575.1	GenBank	NCBI Prokaryotic Genome Annotation Pipeline (PGAP)	Contig	344148	6413271	2021-07-26	5845	PRJNA734631	SAMN19515365
Janthinobacterium sp. NKUCC06_STL	strain: NKUCC06_STL	2842127	NKU_CC06_1.0	GCA_019345455.1	GenBank	NCBI Prokaryotic Genome Annotation Pipeline (PGAP)	Contig	670782	6575846	2021-07-26	6007	PRJNA734631	SAMN19515370
Janthinobacterium sp. PAMC25594	strain: PAMC25594	2861284	ASM1944350v1	GCA_019443505.1	GenBank	NCBI Prokaryotic Genome Annotation Pipeline (PGAP)	Complete Genome	6549160	6549160	2021-08-03	5904	PRJNA748186	SAMN20309292
Janthinobacterium sp. PLB04	strain: PLB04	2899077	ASM2116589v1	GCA_021165895.1	GenBank	NCBI Prokaryotic Genome Annotation Pipeline (PGAP)	Chromosome	1606071	6414138	2021-12-12	5664	PRJNA784141	SAMN23470747
Janthinobacterium kumbetense	strain: GK	2950280	ASM2370344v1	GCA_023703445.1	GenBank	NCBI Prokaryotic Genome Annotation Pipeline (PGAP)	Contig	428136	6197538	2022-06-12	5587	PRJNA844515	SAMN28822067
Janthinobacterium sp. TB1-E2	strain: TB1-E2	2985511	ASM3688560v1	GCA_036885605.1	GenBank	NCBI Prokaryotic Genome Annotation Pipeline (PGAP)	Complete Genome	6313111	6313111	2024-02-27	5677	PRJNA888806	SAMN31221293
Janthinobacterium sp. hw3	strain: hw3	2987524	ASM2859532v1	GCA_028595325.1	GenBank	NCBI Prokaryotic Genome Annotation Pipeline (PGAP)	Contig	542198	5868506	2023-02-11	5129	PRJNA891860	SAMN31359168
Janthinobacterium sp. SUN026	strain: SUN026	3002438	ASM3039762v1	GCA_030397625.1	GenBank	NCBI Prokaryotic Genome Annotation Pipeline (PGAP)	Scaffold	1001196	6249900	2023-07-03	5618	PRJNA907513	SAMN31987427
Janthinobacterium sp. SUN033	strain: SUN033	3002439	ASM3039759v1	GCA_030397595.1	GenBank	NCBI Prokaryotic Genome Annotation Pipeline (PGAP)	Contig	874543	6272799	2023-07-03	5709	PRJNA907514	SAMN31987436
Janthinobacterium sp. SUN120	strain: SUN120	3004099	ASM3039773v1	GCA_030397735.1	GenBank	NCBI Prokaryotic Genome Annotation Pipeline (PGAP)	Scaffold	1835485	6388087	2023-07-03	5721	PRJNA910228	SAMN32119188
Janthinobacterium sp. SUN118	strain: SUN118	3004100	ASM3039769v1	GCA_030397695.1	GenBank	NCBI Prokaryotic Genome Annotation Pipeline (PGAP)	Scaffold	930319	6273936	2023-07-03	5621	PRJNA910229	SAMN32119133
Janthinobacterium sp. SUN100	strain: SUN100	3004101	ASM3039770v1	GCA_030397705.1	GenBank	NCBI Prokaryotic Genome Annotation Pipeline (PGAP)	Contig	916397	6515251	2023-07-03	5849	PRJNA910230	SAMN32119120
Janthinobacterium sp. SUN073	strain: SUN073	3004102	ASM3039766v1	GCA_030397665.1	GenBank	NCBI Prokaryotic Genome Annotation Pipeline (PGAP)	Scaffold	460475	6447638	2023-07-03	5826	PRJNA910232	SAMN32119100
Janthinobacterium sp. SUN211	strain: SUN211	3014786	ASM3058731v1	GCA_030587315.1	GenBank	NCBI Prokaryotic Genome Annotation Pipeline (PGAP)	Scaffold	784986	6383067	2023-08-02	5715	PRJNA912854	SAMN32260120
Janthinobacterium sp. SUN206	strain: SUN206	3014787	ASM3058730v1	GCA_030587305.1	GenBank	NCBI Prokaryotic Genome Annotation Pipeline (PGAP)	Scaffold	882287	6287637	2023-08-02	5677	PRJNA912852	SAMN32260031
Janthinobacterium sp. SUN176	strain: SUN176	3014788	ASM3058733v1	GCA_030587335.1	GenBank	NCBI Prokaryotic Genome Annotation Pipeline (PGAP)	Contig	4276349	6253484	2023-08-02	5613	PRJNA912850	SAMN32259967
Janthinobacterium sp. SUN137	strain: SUN137	3014789	ASM3058726v1	GCA_030587265.1	GenBank	NCBI Prokaryotic Genome Annotation Pipeline (PGAP)	Scaffold	787412	6481210	2023-08-02	5831	PRJNA912848	SAMN32259886
Janthinobacterium sp. SUN128	strain: SUN128	3014790	ASM3058727v1	GCA_030587275.1	GenBank	NCBI Prokaryotic Genome Annotation Pipeline (PGAP)	Scaffold	1295191	6391041	2023-08-02	5754	PRJNA912847	SAMN32259751
Janthinobacterium sp. J1-1	strain: J1-1	3065910	ASM3094440v1	GCA_030944405.1	GenBank		Complete Genome	6715144	6951453	2023-08-29		PRJNA1001517	SAMN36812256
Janthinobacterium sp. CG_S6	strain: CG_S6	3071707	ASM3598466v1	GCA_035984665.1	GenBank	Annotation submitted by DOE Joint Genome Institute	Contig	181542	6110077	2024-01-23	5477	PRJNA1008763	SAMN37145050
Janthinobacterium sp. GMG1	strain: GMG1	3096007	ASM3442779v1	GCA_034427795.1	GenBank	NCBI Prokaryotic Genome Annotation Pipeline (PGAP)	Contig	637591	6349514	2023-12-17	5782	PRJNA1041616	SAMN38289419
Janthinobacterium sp. GMG2	strain: GMG2	3096606	ASM3394944v1	GCA_033949445.1	GenBank	NCBI Prokaryotic Genome Annotation Pipeline (PGAP)	Contig	854065	6263901	2023-11-25	5624	PRJNA1042803	SAMN38319835
Janthinobacterium sp. P210005	strain: P210005	3112938	ASM3623186v1	GCA_036231865.1	GenBank	NCBI Prokaryotic Genome Annotation Pipeline (PGAP)	Contig	641957	6210022	2024-01-27	5580	PRJNA1062544	SAMN39301193
Janthinobacterium sp. P210006	strain: P210006	3112939	ASM3623188v1	GCA_036231885.1	GenBank	NCBI Prokaryotic Genome Annotation Pipeline (PGAP)	Scaffold	839081	6430844	2024-01-27	5686	PRJNA1062545	SAMN39301194
Janthinobacterium sp. LS2A	strain: LS2A	3118590	ASM3654314v1	GCA_036543145.1	GenBank	NCBI Prokaryotic Genome Annotation Pipeline (PGAP)	Contig	540701	6254801	2024-02-11	5664	PRJNA1071647	SAMN39706722
Janthinobacterium sp. CAN_S1	strain: CAN_S1	2787725	ASM1575170v1	GCA_015751705.1	GenBank	Annotation submitted by DOE Joint Genome Institute	Contig	151624	4870004	2020-12-04	4429	PRJNA677167	SAMN16784363
uncultured Janthinobacterium sp.	isolate: ERR9969152_bin.6_MetaWRAP_v1.3_MAG	242828	ERR9969152_bin.6_MetaWRAP_v1.3_MAG	GCA_963530255.1	GenBank		Contig	212680	5986136	2023-10-01		PRJEB65351	SAMEA114445230
Janthinobacterium sp. 3.108	Strain: 3.108			JASAUM000000000	This study	Prokka v1.14.5	Contig	341651	6757357		6020	PRJNA962300	SAMN34394267
Janthinobacterium sp. 3.109	Strain: 3.109			JASAUN000000000	This study	Prokka v1.14.5	Contig	200635	6036801		5529	PRJNA962300	SAMN34394267
Janthinobacterium sp. 3.116	Strain: 3.116			JASAUO000000000	This study	Prokka v1.14.5	Contig	361185	6401392		5680	PRJNA962300	SAMN34394267
Janthinobacterium sp. pbA	Strain: pbA			JASAUP000000000	This study	Prokka v1.14.5	Contig	282632	6248925		5575	PRJNA962300	SAMN34394267
Janthinobacterium sp. pbB	Strain: pbB			JASAUQ000000000	This study	Prokka v1.14.5	Contig	386418	6422512		5609	PRJNA962300	SAMN34394267

## Sheet: Table S3
Table S3: Colour phenotypes of the Janthinobacterium strains when grown on different growth media.
		Strain
		3.108	3.109	3.116	pbA	pbB
Growth medium	Chitin agar	Cream/White	Cream/White	Cream/White	Purple	Purple
	EPS	Cream/White	Not tested	Not tested	Not tested	Not tested
	EPS (Sucrose)	Purple	Not tested	Not tested	Not tested	Not tested
	GYA	Cream/White	Cream/White	Cream/White	Purple	Purple
	LA	Cream/White	Cream/White	Cream/White	Purple	Purple
	LA (1% Agar)	Purple	Not tested	Not tested	Not tested	Not tested
	LA (2% Glycerol)	Purple	Not tested	Not tested	Not tested	Not tested
	Mucin agar	Cream/White	Cream/White	Cream/White	Purple	Purple
	TSA	Cream/White	Cream/White	Cream/White	Purple	Purple

## Sheet: Table S4
Table S4: Results from the PubMLST (Jolley, Bray and Maiden 2018) analyses showing the closest related taxon for each strain and the support for the taxonomic assignment.
Query	Taxon	Support
pbB	Janthinobacterium violaceinigrum	0.5
pbB	Janthinobacterium kumbetense	0.16
pbB	Janthinobacterium lividum	0.16
pbB	Janthinobacterium rivuli	0.16
pbA	Janthinobacterium rivuli	0.85
pbA	Janthinobacterium lividum	0.07
pbA	Janthinobacterium svalbardensis	0.07
3.116	Janthinobacterium tructae	0.82
3.116	Janthinobacterium svalbardensis	0.1
3.116	Janthinobacterium lividum	0.05
3.109	Janthinobacterium lividum	0.66
3.109	Janthinobacterium rivuli	0.16
3.109	Janthinobacterium tructae	0.16
3.108	Janthinobacterium lividum	0.32
3.108	Janthinobacterium rivuli	0.32
3.108	Janthinobacterium violaceinigrum	0.32

## Sheet: Table S5
Table S5: Results from BLAST search with JQS genes, AHL genes, glyoxylate cycle genes, and phosphoenolpyruvate carboxylase genes as query against the Janthinobacterium strain genomes. Accession numbers of query genes are included, as well as the function of the best gene matches as predicted by Prokka v1.14.5(Seemann 2014).
Query GENE	FUNCTION	GENOME	IDENT%	ALN_LEN	E-VALUE	BIT SCORE	MIS MATCH	GAP OPEN	Query gene reference
JqsA [Janthinobacterium sp. HH01] (ELX10346.1)	CAI-1 autoinducer synthase	ja_mm5_prokka_v1.14.5	73.1%	401 (95.7%)	0.0	612	108	0	Hornung et al. 2013; Haack et al. 2016
JqsA [Janthinobacterium sp. HH01] (ELX10346.1)	CAI-1 autoinducer synthase	Ja_PBA_Prokka1.14.5	72.6%	401 (95.7%)	0.0	607	110	0	Hornung et al. 2013; Haack et al. 2016
JqsA [Janthinobacterium sp. HH01] (ELX10346.1)	CAI-1 autoinducer synthase	Ja_3_PBB_Prokka1.14.5	72.1%	401 (95.7%)	0.0	590	111	1	Hornung et al. 2013; Haack et al. 2016
JqsA [Janthinobacterium sp. HH01] (ELX10346.1)	CAI-1 autoinducer synthase	Ja_3_116_Prokka1.14.5	71.8%	408 (97.4%)	0.0	574	111	2	Hornung et al. 2013; Haack et al. 2016
JqsA [Janthinobacterium sp. HH01] (ELX10346.1)	CAI-1 autoinducer synthase	Ja_3_109_Prokka1.	71.6%	401 (95.7%)	0.0	566	113	1	Hornung et al. 2013; Haack et al. 2016
JqsS [Janthinobacterium sp. HH01] (ELX10347.1)	CAI-1 autoinducer sensor kinase/phosphatase CqsS	Ja_PBA_Prokka1.14.5	62.0%	421 (98.8%)	0.0	533	159	1	Hornung et al. 2013; Haack et al. 2016
JqsS [Janthinobacterium sp. HH01] (ELX10347.1)	CAI-1 autoinducer sensor kinase/phosphatase CqsS	ja_mm5_prokka_v1.14.5	63.3%	422 (99.1%)	0.0	530	142	4	Hornung et al. 2013; Haack et al. 2016
JqsS [Janthinobacterium sp. HH01] (ELX10347.1)	CAI-1 autoinducer sensor kinase/phosphatase CqsS	Ja_3_116_Prokka1.14.5	60.5%	428 (100.5%)	0.0	516	161	2	Hornung et al. 2013; Haack et al. 2016
JqsS [Janthinobacterium sp. HH01] (ELX10347.1)	CAI-1 autoinducer sensor kinase/phosphatase CqsS	Ja_3_PBB_Prokka1.14.5	59.8%	433 (101.6%)	0.0	514	162	3	Hornung et al. 2013; Haack et al. 2016
JqsS [Janthinobacterium sp. HH01] (ELX10347.1)	CAI-1 autoinducer sensor kinase/phosphatase CqsS	Ja_3_109_Prokka1.	59.8%	425 (99.8%)	1.51e-177	502	165	3	Hornung et al. 2013; Haack et al. 2016
JqsR [Janthinobacterium sp. HH01] (ELX10348.1)	hypothetical protein	Ja_PBA_Prokka1.14.5	69.9%	329 (97.9%)	4.85e-174	486	99	0	Hornung et al. 2013; Haack et al. 2016
JqsR [Janthinobacterium sp. HH01] (ELX10348.1)	hypothetical protein	Ja_3_PBB_Prokka1.14.5	69.0%	336 (100.0%)	2.43e-173	484	103	1	Hornung et al. 2013; Haack et al. 2016
JqsR [Janthinobacterium sp. HH01] (ELX10348.1)	hypothetical protein	Ja_3_116_Prokka1.14.5	69.3%	336 (100.0%)	6.84e-172	480	102	1	Hornung et al. 2013; Haack et al. 2016
JqsR [Janthinobacterium sp. HH01] (ELX10348.1)	hypothetical protein	ja_mm5_prokka_v1.14.5	66.8%	334 (99.4%)	4.40e-171	478	110	1	Hornung et al. 2013; Haack et al. 2016
JqsR [Janthinobacterium sp. HH01] (ELX10348.1)	hypothetical protein	Ja_3_109_Prokka1.	70.2%	329 (97.9%)	7.77e-168	470	98	0	Hornung et al. 2013; Haack et al. 2016
luxI (OEZ51813.1)	Acyl-homoserine-lactone synthase	Ja_3_PBB_Prokka1.14.5	35.9%	184 (100.5%)	7.67e-34	117	103	4	Haack et al. 2016
luxI (OEZ51813.1)	Acyl-homoserine-lactone synthase	Ja_PBA_Prokka1.14.5	36.8%	174 (95.1%)	1.85e-31	112	103	4	Haack et al. 2016
luxI (OEZ51813.1)	Acyl-homoserine-lactone synthase	ja_mm5_prokka_v1.14.5	33.5%	173 (94.5%)	2.41e-22	89.0	101	4	Haack et al. 2016
luxR (OEZ51814.1)	Transcriptional activator protein AnoR	Ja_3_PBB_Prokka1.14.5	41.6%	226 (95.4%)	2.54e-62	194	132	0	Haack et al. 2016
luxR (OEZ51814.1)	Transcriptional activator protein AnoR	Ja_PBA_Prokka1.14.5	38.0%	229 (96.6%)	3.69e-54	174	142	0	Haack et al. 2016
luxR (OEZ51814.1)	Transcriptional activator protein LasR	ja_mm5_prokka_v1.14.5	33.5%	218 (92.0%)	4.01e-24	95.9	120	5	Haack et al. 2016
lasI (luxI) (OEZ48213)	Acyl-homoserine-lactone synthase	ja_mm5_prokka_v1.14.5	96.7%	213 (100.0%)	3.07e-156	430	7	0	Haack et al. 2016
lasI (luxI) (OEZ48213)	Acyl-homoserine-lactone synthase	Ja_3_PBB_Prokka1.14.5	40.4%	161 (75.6%)	6.52e-38	129	91	2	Haack et al. 2016
lasI (luxI) (OEZ48213)	Acyl-homoserine-lactone synthase	Ja_PBA_Prokka1.14.5	38.9%	162 (76.1%)	3.53e-29	107	95	3	Haack et al. 2016
malate dehydrogenase (KHA79819.1)	NADP-dependent malic enzyme	ja_mm5_prokka_v1.14.5	99.6%	772 (100.0%)	0.0	1575	3	0	Valdes et al. 2015
malate dehydrogenase (KHA79819.1)	NADP-dependent malic enzyme	Ja_PBA_Prokka1.14.5	99.5%	772 (100.0%)	0.0	1575	4	0	Valdes et al. 2015
malate dehydrogenase (KHA79819.1)	NADP-dependent malic enzyme	Ja_3_109_Prokka1.	99.6%	771 (99.9%)	0.0	1571	3	0	Valdes et al. 2015
malate dehydrogenase (KHA79819.1)	NADP-dependent malic enzyme	Ja_3_PBB_Prokka1.14.5	99.5%	771 (99.9%)	0.0	1570	4	0	Valdes et al. 2015
malate dehydrogenase (KHA79819.1)	NADP-dependent malic enzyme	Ja_3_116_Prokka1.14.5	99.2%	771 (99.9%)	0.0	1565	6	0	Valdes et al. 2015
malate dehydrogenase (KHA79819.1)	NADP-dependent malic enzyme	Ja_3_PBB_Prokka1.14.5	61.9%	420 (54.4%)	2.51e-172	501	150	2	Valdes et al. 2015
malate dehydrogenase (KHA79819.1)	NADP-dependent malic enzyme	Ja_PBA_Prokka1.14.5	61.9%	420 (54.4%)	7.43e-172	500	150	2	Valdes et al. 2015
malate dehydrogenase (KHA79819.1)	NADP-dependent malic enzyme	ja_mm5_prokka_v1.14.5	61.9%	420 (54.4%)	1.04e-171	499	150	2	Valdes et al. 2015
malate dehydrogenase (KHA79819.1)	NADP-dependent malic enzyme	Ja_3_109_Prokka1.	61.9%	420 (54.4%)	1.55e-171	499	150	2	Valdes et al. 2015
malate dehydrogenase (KHA79819.1)	NADP-dependent malic enzyme	Ja_3_116_Prokka1.14.5	61.9%	420 (54.4%)	2.15e-171	499	150	2	Valdes et al. 2015
citrate synthase (KHA75991.1)	Citrate synthase 2	Ja_PBA_Prokka1.14.5	88.1%	394 (99.2%)	0.0	594	44	1	Valdes et al. 2015
citrate synthase (KHA75991.1)	hypothetical protein	Ja_3_109_Prokka1.	86.5%	401 (101.0%)	0.0	594	50	1	Valdes et al. 2015
citrate synthase (KHA75991.1)	Citrate synthase 2	Ja_3_116_Prokka1.14.5	87.2%	397 (100.0%)	0.0	594	48	1	Valdes et al. 2015
citrate synthase (KHA75991.1)	Citrate synthase 2	Ja_3_PBB_Prokka1.14.5	71.5%	407 (102.5%)	2.05e-155	444	103	3	Valdes et al. 2015
citrate synthase (KHA75991.1)	Citrate synthase 2	ja_mm5_prokka_v1.14.5	67.6%	413 (104.0%)	3.22e-164	467	106	4	Valdes et al. 2015
citrate synthase (KHA75991.1)	Citrate synthase 1	ja_mm5_prokka_v1.14.5	39.6%	202 (50.9%)	2.62e-26	109	111	3	Valdes et al. 2015
citrate synthase (KHA75991.1)	Citrate synthase	Ja_PBA_Prokka1.14.5	32.6%	230 (57.9%)	6.48e-19	89.0	138	6	Valdes et al. 2015
citrate synthase (KHA75991.1)	Citrate synthase	ja_mm5_prokka_v1.14.5	33.0%	230 (57.9%)	1.26e-18	87.8	137	7	Valdes et al. 2015
citrate synthase (KHA75991.1)	Citrate synthase	Ja_3_PBB_Prokka1.14.5	33.0%	230 (57.9%)	1.30e-18	87.8	137	8	Valdes et al. 2015
citrate synthase (KHA75991.1)	Citrate synthase	Ja_3_116_Prokka1.14.5	32.2%	230 (57.9%)	2.19e-18	87.4	139	6	Valdes et al. 2015
citrate synthase (KHA75991.1)	Citrate synthase	Ja_3_109_Prokka1.	32.2%	230 (57.9%)	2.44e-18	87.0	139	6	Valdes et al. 2015
malate synthase (KHA77594.1)	Malate synthase A	Ja_3_116_Prokka1.14.5	99.4%	532 (100.0%)	0.0	1097	3	0	Valdes et al. 2015
malate synthase (KHA77594.1)	Malate synthase A	Ja_PBA_Prokka1.14.5	99.2%	532 (100.0%)	0.0	1096	4	0	Valdes et al. 2015
malate synthase (KHA77594.1)	Malate synthase A	Ja_3_109_Prokka1.	98.9%	532 (100.0%)	0.0	1092	6	0	Valdes et al. 2015
malate synthase (KHA77594.1)	Malate synthase A	Ja_3_PBB_Prokka1.14.5	98.9%	532 (100.0%)	0.0	1090	6	0	Valdes et al. 2015
malate synthase (KHA77594.1)	Malate synthase A	ja_mm5_prokka_v1.14.5	98.3%	532 (100.0%)	0.0	1085	9	0	Valdes et al. 2015
isocitrate lyase (KHA77492.1)	Isocitrate lyase	Ja_PBA_Prokka1.14.5	99.6%	526 (100.0%)	0.0	1091	2	0	Valdes et al. 2015
isocitrate lyase (KHA77492.1)	Isocitrate lyase	Ja_3_PBB_Prokka1.14.5	98.3%	526 (100.0%)	0.0	1078	9	0	Valdes et al. 2015
isocitrate lyase (KHA77492.1)	Isocitrate lyase	ja_mm5_prokka_v1.14.5	97.7%	526 (100.0%)	0.0	1077	12	0	Valdes et al. 2015
isocitrate lyase (KHA77492.1)	Isocitrate lyase	Ja_3_116_Prokka1.14.5	97.1%	526 (100.0%)	0.0	1071	15	0	Valdes et al. 2015
isocitrate lyase (KHA77492.1)	Isocitrate lyase	Ja_3_109_Prokka1.	97.0%	526 (100.0%)	0.0	1068	16	0	Valdes et al. 2015
isocitrate lyase (KHA77492.1)	Isocitrate lyase	Ja_3_PBB_Prokka1.14.5	28.6%	329 (62.5%)	2.23e-26	111	157	10	Valdes et al. 2015
aconitate hydratase (KHA75517.1)	Aconitate hydratase A	ja_mm5_prokka_v1.14.5	99.6%	906 (100.0%)	0.0	1851	4	0	Valdes et al. 2015
aconitate hydratase (KHA75517.1)	Aconitate hydratase A	Ja_3_PBB_Prokka1.14.5	99.1%	906 (100.0%)	0.0	1845	8	0	Valdes et al. 2015
aconitate hydratase (KHA75517.1)	Aconitate hydratase A	Ja_3_109_Prokka1.	98.8%	906 (100.0%)	0.0	1843	11	0	Valdes et al. 2015
aconitate hydratase (KHA75517.1)	Aconitate hydratase A	Ja_PBA_Prokka1.14.5	99.0%	906 (100.0%)	0.0	1842	9	0	Valdes et al. 2015
aconitate hydratase (KHA75517.1)	Aconitate hydratase A	Ja_3_116_Prokka1.14.5	98.7%	906 (100.0%)	0.0	1839	12	0	Valdes et al. 2015
phosphoenolpyruvate carboxylase (KHA76829.1)	Phosphoenolpyruvate carboxylase	Ja_PBA_Prokka1.14.5	99.2%	915 (100.0%)	0.0	1845	7	0	Valdes et al. 2015
phosphoenolpyruvate carboxylase (KHA76829.1)	Phosphoenolpyruvate carboxylase	Ja_3_116_Prokka1.14.5	98.4%	915 (100.0%)	0.0	1833	15	0	Valdes et al. 2015
phosphoenolpyruvate carboxylase (KHA76829.1)	Phosphoenolpyruvate carboxylase	Ja_3_109_Prokka1.	98.1%	915 (100.0%)	0.0	1831	17	0	Valdes et al. 2015
phosphoenolpyruvate carboxylase (KHA76829.1)	Phosphoenolpyruvate carboxylase	Ja_3_PBB_Prokka1.14.5	97.0%	915 (100.0%)	0.0	1815	27	0	Valdes et al. 2015
phosphoenolpyruvate carboxylase (KHA76829.1)	Phosphoenolpyruvate carboxylase	ja_mm5_prokka_v1.14.5	96.8%	915 (100.0%)	0.0	1811	29	0	Valdes et al. 2015
phosphoenolpyruvate carboxylase (KHA76829.1)	phosphoenolpyruvate carboxylase	Janthinobacterium_agaricidamnosum_NBRC_102515___DSM_9628	55.2%	933 (102.0%)	0.0	940	395	8	Valdes et al. 2015
phosphoenolpyruvate carboxylase (KHA76829.1)	Phosphoenolpyruvate carboxylase	Ja_3_109_Prokka1.	54.4%	941 (102.8%)	0.0	917	390	8	Valdes et al. 2015
phosphoenolpyruvate carboxylase (KHA76829.1)	Phosphoenolpyruvate carboxylase	Ja_3_116_Prokka1.14.5	54.7%	940 (102.7%)	0.0	915	386	9	Valdes et al. 2015
phosphoenolpyruvate carboxylase (KHA76829.1)	Phosphoenolpyruvate carboxylase	Ja_3_PBB_Prokka1.14.5	54.5%	938 (102.5%)	0.0	912	391	8	Valdes et al. 2015
phosphoenolpyruvate carboxylase (KHA76829.1)	Phosphoenolpyruvate carboxylase	Ja_PBA_Prokka1.14.5	54.3%	940 (102.7%)	0.0	906	390	9	Valdes et al. 2015
phosphoenolpyruvate carboxylase (KHA76829.1)	Phosphoenolpyruvate carboxylase	ja_mm5_prokka_v1.14.5	53.6%	941 (102.8%)	0.0	903	398	8	Valdes et al. 2015

## Sheet: Table S6
Table S6: Number of each of 16 glycoside hydrolases previously found to be involved in mucin degradation identified in the genomes of the five Janthinobacterium strains.
Strain	GH2	GH16	GH20	GH29	GH33	GH35	GH42	GH84	GH85	GH89	GH95	GH98	GH101	GH101	GH129	GH136
3.108	1	0	0	0	0	0	0	0	0	0	0	0	0	0	0	0
3.109	0	0	1	0	0	0	0	0	0	0	0	0	0	0	0	0
3.116	0	0	0	0	0	0	0	0	0	0	0	0	0	0	0	0
PBA	1	0	0	0	0	0	0	0	0	0	0	0	0	0	0	0
PBB	0	0	0	0	0	0	0	0	0	0	0	0	0	0	0	0

## Sheet: Table S7
Table S7: Putative genes involved in antibiotic resistances in the genomes of the five Janthinobacterium strains as determined by ResFinder (Camacho et al. 2009; Clausen, Aarestrup and Lund 2018; Bortolaia et al. 2020).
Strain	Resistance gene	Alignment length	template length	q_value	p_value	template identity	template coverage	query identity
MM5	tet(C)	1182	1191	1182.00	1.0e-26	99.66	100.00	99.66
3.109	No resistance found
3.116	No resistance found
PBA	No resistance found
PBB	No resistance found

## Sheet: Table S8
Table S8: Putative genes involved in antibiotic resistance in the genomes of the five Janthinobacterium strains as determined by CARD(CARD 2023: expanded curation, support for machine learning, and resistome prediction at the Comprehensive Antibiotic Resistance Database - PubMed).
Strain	RGI Criteria	ARO Term	Detection Criteria	AMR Gene Family	Drug Class	Resistance Mechanism	% Identity of Matching Region	% Length of Reference Sequence
PBA	Strict	adeF	protein homolog model	resistance-nodulation-cell division (RND) antibiotic efflux pump	fluoroquinolone antibiotic, tetracycline antibiotic	antibiotic efflux	48.12	141.83
PBA	Strict	qacG	protein homolog model	small multidrug resistance (SMR) antibiotic efflux pump	disinfecting agents and antiseptics	antibiotic efflux	44.34	105.61
PBA	Strict	adeF	protein homolog model	resistance-nodulation-cell division (RND) antibiotic efflux pump	fluoroquinolone antibiotic, tetracycline antibiotic	antibiotic efflux	69.25	100.66
PBA	Strict	adeF	protein homolog model	resistance-nodulation-cell division (RND) antibiotic efflux pump	fluoroquinolone antibiotic, tetracycline antibiotic	antibiotic efflux	42.38	99.53
PBA	Strict	adeF	protein homolog model	resistance-nodulation-cell division (RND) antibiotic efflux pump	fluoroquinolone antibiotic, tetracycline antibiotic	antibiotic efflux	59.49	100.28
PBA	Strict	FosA8	protein homolog model	fosfomycin thiol transferase	phosphonic acid antibiotic	antibiotic inactivation	58.09	102.13
PBB	Strict	adeF	protein homolog model	resistance-nodulation-cell division (RND) antibiotic efflux pump	fluoroquinolone antibiotic, tetracycline antibiotic	antibiotic efflux	42.47	99.53
PBB	Strict	adeF	protein homolog model	resistance-nodulation-cell division (RND) antibiotic efflux pump	fluoroquinolone antibiotic, tetracycline antibiotic	antibiotic efflux	58.61	100.19
PBB	Strict	FosA8	protein homolog model	fosfomycin thiol transferase	phosphonic acid antibiotic	antibiotic inactivation	58.09	98.58
PBB	Strict	qacG	protein homolog model	small multidrug resistance (SMR) antibiotic efflux pump	disinfecting agents and antiseptics	antibiotic efflux	43.4	105.61
PBB	Strict	adeF	protein homolog model	resistance-nodulation-cell division (RND) antibiotic efflux pump	fluoroquinolone antibiotic, tetracycline antibiotic	antibiotic efflux	69.06	100.66
PBB	Strict	tet(D)	protein homolog model	major facilitator superfamily (MFS) antibiotic efflux pump	tetracycline antibiotic	antibiotic efflux	39.49	103.05
3.108	Strict	THIN-B	protein homolog model	THIN-B beta-lactamase	carbapenem, cephalosporin, penam	antibiotic inactivation	99.05	100.00
3.108	Strict	qacG	protein homolog model	small multidrug resistance (SMR) antibiotic efflux pump	disinfecting agents and antiseptics	antibiotic efflux	44.34	105.61
3.108	Strict	qacG	protein homolog model	small multidrug resistance (SMR) antibiotic efflux pump	disinfecting agents and antiseptics	antibiotic efflux	50.96	102.80
3.108	Strict	adeF	protein homolog model	resistance-nodulation-cell division (RND) antibiotic efflux pump	fluoroquinolone antibiotic, tetracycline antibiotic	antibiotic efflux	68.97	100.66
3.108	Strict	adeF	protein homolog model	resistance-nodulation-cell division (RND) antibiotic efflux pump	fluoroquinolone antibiotic, tetracycline antibiotic	antibiotic efflux	48.2	98.77
3.108	Strict	adeF	protein homolog model	resistance-nodulation-cell division (RND) antibiotic efflux pump	fluoroquinolone antibiotic, tetracycline antibiotic	antibiotic efflux	42.38	99.53
3.108	Strict	adeF	protein homolog model	resistance-nodulation-cell division (RND) antibiotic efflux pump	fluoroquinolone antibiotic, tetracycline antibiotic	antibiotic efflux	59.9	100.28
3.108	Strict	tet(C)	protein homolog model	major facilitator superfamily (MFS) antibiotic efflux pump	tetracycline antibiotic	antibiotic efflux	97.47	100.00
3.109	Strict	qacG	protein homolog model	small multidrug resistance (SMR) antibiotic efflux pump	disinfecting agents and antiseptics	antibiotic efflux	42.45	105.61
3.109	Strict	adeF	protein homolog model	resistance-nodulation-cell division (RND) antibiotic efflux pump	fluoroquinolone antibiotic, tetracycline antibiotic	antibiotic efflux	69.06	100.66
3.109	Strict	adeF	protein homolog model	resistance-nodulation-cell division (RND) antibiotic efflux pump	fluoroquinolone antibiotic, tetracycline antibiotic	antibiotic efflux	42.09	99.53
3.109	Strict	qacG	protein homolog model	small multidrug resistance (SMR) antibiotic efflux pump	disinfecting agents and antiseptics	antibiotic efflux	50.96	102.80
3.116	Strict	adeF	protein homolog model	resistance-nodulation-cell division (RND) antibiotic efflux pump	fluoroquinolone antibiotic, tetracycline antibiotic	antibiotic efflux	59.46	99.91
3.116	Strict	FosA8	protein homolog model	fosfomycin thiol transferase	phosphonic acid antibiotic	antibiotic inactivation	56.83	97.87
3.116	Strict	adeF	protein homolog model	resistance-nodulation-cell division (RND) antibiotic efflux pump	fluoroquinolone antibiotic, tetracycline antibiotic	antibiotic efflux	47.72	98.77
3.116	Strict	qacG	protein homolog model	small multidrug resistance (SMR) antibiotic efflux pump	disinfecting agents and antiseptics	antibiotic efflux	44.34	105.61
3.116	Strict	adeF	protein homolog model	resistance-nodulation-cell division (RND) antibiotic efflux pump	fluoroquinolone antibiotic, tetracycline antibiotic	antibiotic efflux	69.16	100.66
3.116	Strict	adeF	protein homolog model	resistance-nodulation-cell division (RND) antibiotic efflux pump	fluoroquinolone antibiotic, tetracycline antibiotic	antibiotic efflux	42.02	99.53

## Sheet: Table S9
Table S9: Antibiotic resistances of the five Janthinobacterium strains as determined by ARTS (Mungan et al. 2020).
Gene	Description	Description	Organisms
PF00044.19	Gp_dh_N	Glyceraldehyde 3-phosphate dehydrogenase	PBA, PBB, MM5, 3.109, 3.116
PF00183.13	HSP90	Hsp90 protein	PBA, PBB, MM5, 3.109, 3.116
PF00185.19	OTCace	Aspartate/ornithine carbamoyltransferase, Asp/Orn binding domain	PBA, PBB, MM5, 3.109, 3.116
PF00204.20	DNA_gyraseB	DNA gyrase B	PBA, PBB, MM5, 3.109, 3.116
PF00227.21	Proteasome	Proteasome subunit	PBA, PBB, MM5, 3.109, 3.116
PF00364.17	Biotin_lipoyl	Biotin/lipoyl attachment domain	PBA, PBB, MM5, 3.109, 3.116
PF00521.15	DNA_topoisoIV	DNA gyrase/topoisomerase IV, subunit A	PBA, PBB, MM5, 3.109, 3.116
PF01039.17	Carboxyl_trans	Carboxyl transferase domain	PBA, PBB, MM5, 3.109, 3.116
PF13599.1	Pentapeptide_4	Pentapeptide repeat	PBA, PBB, MM5, 3.109, 3.116
RF0002	AAC3	Aminoglycoside Acetyltransferas	PBA, PBB, MM5, 3.109, 3.116
RF0007	ABC_efflux	ATP-binding cassette (ABC) antibiotic efflux pump	PBA, PBB, MM5, 3.109, 3.116
RF0021	adeC-adeK-oprM	outer membrane factor the multidrug efflux complex	PBA, PBB, MM5, 3.109, 3.116
RF0033	APH3	aminoglycoside phosphotransferase	PBB, 3.109, 3.116
RF0053	ClassA	Beta-lactamases	PBA, PBB, MM5, 3.109, 3.116
RF0054	ClassB	beta-lactamase	PBA, PBB, MM5, 3.109, 3.116
RF0089	macB	macB: subunit of efflux pump conferring antibiotic resistance	PBA, PBB, MM5, 3.109, 3.116
RF0097	MexC	membrane fusion protein of the MexCD-OprJ multidrug efflux complex	PBA, PBB, MM5, 3.109, 3.116
RF0098	MexE	membrane fusion protein of the MexEF-OprN multidrug efflux complex	PBA, PBB, MM5, 3.109, 3.116
RF0099	MexH	membrane fusion protein of the efflux complex MexGHI-OpmD	PBA, PBB, MM5, 3.109, 3.116
RF0100	MexW-MexI	A grouping of related mexW and mexI subunits of efflux pumps conferring antibiotic resistance	PBA, PBB, MM5, 3.109, 3.116
RF0104	MFS_efflux	major facilitator superfamily (MFS) antibiotic efflux pump	PBA, PBB, MM5, 3.109, 3.116
RF0115	RND_efflux	Resistance-nodulation-cell division (RND) antibiotic efflux pump	PBA, PBB, MM5, 3.109, 3.116
RF0134	tet_MFS_efflux	tetracycline resistance MFS efflux pump: selectively pump out tetracycline or tetracycline derivatives	PBA
TIGR00663	TIGR00663	dnan; DNA polymerase III, beta subunit	PBA, PBB, MM5, 3.109, 3.116
TIGR02013	TIGR02013	rpoB; DNA-directed RNA polymerase, beta subunit	PBA, PBB, MM5, 3.109, 3.116

## Sheet: Table S10
Table S10: Antibiotic resistances of the five Janthinobacterium strains tested on LA-plates containing antibiotics
	Antibiotica (LA-plates)
Strain	Ampicillin (100 µg/ml)	Erythromycin (50 µg/ml)	Kanamycin (50 µg/ml)	Streptomycin (25 µg/ml)	Spectinomycin (100 µg/ml)	Chloramphenicol (50 µg/ml)	Tetracycline (10 µg/ml)
pbA	Growth	No Growth	No Growth	Reduced growth	Reduced growth	Reduced growth	No Growth
pbB	Growth	Reduced growth	Reduced growth	Growth	Reduced growth	Reduced growth	No Growth
3.108	Growth	Reduced growth	No Growth	Growth	Reduced growth	Reduced growth	Growth
3.109	Growth	Reduced growth	No Growth	Growth	No Growth	No Growth	No Growth
3.116	Reduced growth	Reduced growth	No Growth	Reduced growth	Reduced growth	Reduced growth	No Growth
E. coli K12 MG1655	No Growth	No Growth	No Growth	No Growth	Reduced growth	No Growth	No Growth

[truncated: 5 more sheets: Table S11, Table S12, Table S13, Table S14, Table S15]
